# Supplementary material for: Development of Microsatellite Markers from Transcriptome of Eriocheir sinensis and Their Application in Multiplex PCR Panels
Source: Animals (Basel). 2024 Nov 8;14(22):3200. doi: 10.3390/ani14223200 (PMC11590995; doi:10.3390/ani14223200)
Supplement: Supplementary file 1 [file animals-14-03200-s001.zip]

Archive with 1 entries (1 files):
- animals-3244278-supplementary.xlsx
