# Supplementary material for: Development of Microsatellite Markers from Transcriptome of Eriocheir sinensis and Their Application in Multiplex PCR Panels
Source: Animals (Basel). 2024 Nov 8;14(22):3200. doi: 10.3390/ani14223200 (PMC11590995; doi:10.3390/ani14223200)
Supplement: Supplementary file 1 [file animals-14-03200-s001.zip › animals-3244278-supplementary.xlsx]

## Sheet: Sheet1
Table S1. 100 polymorphism microsatellite loci in the Chinese mitten crab (Eriocheir sinensis).
Loci	Repeat	Length	Forward primer	Reverse primer	Procuce (bp)	Annealing temperature (℃)	GenBanK accession no
CX003	TATT	16	CCCTCAACCTGAACCTCT	ACTCTTTTTTGCTGCCCT	175	51	MF686585
CX004	AC	18	AACCATCTTCCTGCTGCC	CTGAGAAATGAGTGTATGACCT	183	52	MF686586
CX005	CTG	12	ATTTCCGTGTGACCTGCT	CCCTCTTTTACCCTACCTTC	111	53	MF686587
CX006	GAGG	16	GCCCTTCGTCATCAACAA	CACATGCACGCTCACTCTC	127	55	MF686588
CX007	GGT	12	CAGAGAGGGACTTACGGGCT	GCGTTGTTTGGAAGGGTG	187	56	MF686589
CX013	GGA	12	ACTACGACTTTTCTACTTACCC	CCTCCTTATCCTCTTGCTC	185	53	MF686590
CX014	CAG	12	TCCGAGTTGAGGATGTGT	AGGTCTGGTGATGCTGTC	177	53	MF686591
CX015	CTC	12	ACAGCACACCTTACCTTTT	CCTCGACTCTTCTCCAATT	112	51	MF686592
CX020	TGG	15	CGGTTTTGCTGTCTTCCT	CCTGCTTCACACACTTCTG	196	52	MF686593
CX021	TGG	12	GAGTGGTGGAGCGTTGTATG	TTGGGTGTTCGTGTCGTG	196	57	MF686594
CX030	CTT	12	GACCCTTCAAACAGGACAAACT	CGCTCCCAGAACTACTACAACA	173	56	MF686595
CX036	CCA	15	CCTCTCCCATGCTAACCTC	TCTTCCTCCTCACTCACCTC	184	56	MF686596
CX038	CCG	12	ATCTTCGGTAGGTTTCTCAT	CTTGATGGTGGAGGCTTA	108	54	MF686597
CX042	CCT	12	CCAACACCATTCTCCCGT	CACCTTCACATCTCACACCC	153	57	MF686598
CX045	GTG	18	AGTCTGCTCCTTTCTCGCTA	CACACCATCTCTTTCCCCT	123	54	MF686599
CX049	GGT	12	ACAAAGTTAGCGGTGGGG	ATTCTGGAGCAAGGCGTC	193	55	MF686600
CX054	GGA	21	CTCCTATGTGCACCTTTTCT	TTCCGTTCGCTGTGATTT	190	53	MF686601
CX063	CAC	21	TTGAGGTGCTGGTGGTGAC	AAGCGGAGCGGTTGTTCT	131	56	MF686602
CX064	TAG	15	CAAATACTTACACTTCCTCG	ATGGGCTGTTTACATACC	188	49	MF686603
CX071	TGG	24	GCTGGAGTCAGGGCTAAA	CAAAACACACACGGAAGAA	155	52	MF686604
CX072	CCG	12	GCGTTGGGCTGTGTGTTGGT	TGGATGTGGAGTCGGTTGGC	135	61	MF686605
CX074	CA	12	GCAAAACTTGGCAAACGA	ACCTCCACCCAGCACACT	121	53	MF686606
CX075	CCTC	16	AACCTAACCTTCCCTCTACCTT	TTCGTGGACAACAACCCC	126	54	MF686607
CX076	GTG	27	ACTGATACAAGGAGGAGGT	ATGATGTTACTGAGCAAGG	133	51	MF686608
CX100	CAG	12	TACCTGTCCTTGGTCTCCC	TCCCATCTTACACTCGCCT	212	57	MF686609
CX114	GGA	12	GCTCCCAAGGCGAGGTGTCA	AGCTGCCCGGCATCTCTGTC	240	60	MF686610
CX115	GGT	12	ATGACGGTGTTCTCGCCCT	CTTTTTTGACCCCATTCTGA	275	55	MF686611
CX118	AAG	12	CCACAACTGCTGCTGATG	TGTAGACGAAGGAAGGCT	216	52	MF686612
CX119	TGG	15	CGAGGCACCTGTAAAGAT	CTGAGGACTCCACCCAAT	202	51	MF686613
CX120	GGA	12	TTCATCATTGTCTAGCTTCGTC	TCTCCACCTCATACCTTTCTC	213	57	MF686614
CX125	CCT	12	AACACTTACTGTCCCATTCA	CCATTATCCAACCAACCC	268	55	MF686615
CX127	GTG	18	CCCCCACACGGTTCCTTTT	CCAACTCCTATCCACTCCTCCA	285	59	MF686616
CX130	TCC	15	ACGAGGAATCACTAACAAGC	CCCAACCAGGAGAAGAAG	216	52	MF686617
CX133	CTG	12	AGCAAAACACAACAAGACG	GGAAGCACAACACACACTG	217	51	MF686618
CX134	ACA	12	TGCTTCCCTCAATACTCAG	ATCCCTTTTCGACACCTT	280	53	MF686619
CX138	CTG	15	TGGGAGCGGTTGGAATAC	CAGCCTCAGCAGCAGAATAA	242	56	MF686620
CX140	CAA	12	TCACCACCATCAGCAACA	AGAAAGGACAGGGATAACC	213	51	MF686621
CX141	CAG	15	GTAACAGGAAGGAAGGAAAGAA	GCGGGTGAACCTCAAAAA	240	53	MF686622
CX143	GCT	12	CTTCCTCAGCGTGGTGGTGT	CGGATTCTGCTACTTGGTTT	242	55	MF686623
CX146	AGT	12	CACTCCCCTACCCCCTAACA	ACTTCCGCTCACTCACCTGC	218	57	MF686624
CX148	GCT	12	AGAACGAAAAGAGGATGTG	AGTGGACGGGTTAAGTGA	256	51	MF686625
CX149	CGC	18	CAGTCTAACCCTCGTCGCT	CCTCGGTCCTGTAGTCTTTC	279	56	MF686626
CX152	CTT	12	GTCGTATTTATTGTATTGTCCC	AGAAAAACCCGATGCCAG	298	52	MF686627
CX155	AGG	12	ACCTCTCTCTGTCTGTCTTGC	CTCATCTATCCTCTTCTTCATC	258	54	MF686628
CX157	GCA	18	AGGGGAGACAGACATTGCG	GGTGACTGAGGTGCTGGAGA	250	56	MF686629
CX180	ACC	15	CAACAACAAGACTTACGAGCG	ACCTGACCTTTGACCCCC	207	59	MF686630
CX188	AGG	18	TGGTATGAAGAAGGTGGAGG	GCAGTGGCAGGAAGGTAA	278	53	MF686631
CX189	CAG	18	CTTTGGTATTTATCCTTCGC	GTCTCTGTCGGGCTTTTG	293	53	MF686632
CX190	TTG	15	TTCACTCACTGACCATCGT	CCTCTTCCAAAACACCAT	214	51	MF686633
CX191	CAG	18	GTAGTTAATGTCCACGTCGCTC	CACTTTTGCACACGCTCG	265	56	MF686634
CX192	GTG	12	TGACTGTCTGCCTACCGA	AACGAAGGATGTGATGATGT	200	54	MF686635
CX251	CAT	12	GCAAAAGCAGATACCAGC	GGAGTGAAGCAACACAACC	343	51	MF686636
CX253	GCA	12	CTCACCCCGTCCAACCACAT	CCCTTTAAGCCTCTAACATTCT	350	54	MF686637
CX254	TCC	27	CTATCCATCTCTCTACCTCCC	GCAAAAACAAACCACTAACC	368	54	MF686638
CX256	CCT	12	ATGGCTCTCTCTGGTGGCT	TGCTGAAATCGGAAGGTT	384	53	MF686639
CX260	GCT	12	CTTTACTTTCTTCCAACTCCTG	TGAACTGACTCCCCTGCT	329	55	MF686640
CX261	GCT	18	GCCAAGGGAGGAGGAAGAGT	TCCGTAGCGTCAGAGAGCAG	325	58	MF686641
CX265	GAG	12	CACCAGTAGGGACGAACA	TCACATAAGGCAGCAAGG	339	51	MF686642
CX266	GGT	12	AGGGTCAGGAGTGGTGTCGT	TGTGCTCTTCCGTAGGGTA	345	56	MF686643
CX267	CCA	12	CGCCGCATCAGAAACCAC	GGCTACCGGGGGAATGTT	386	58	MF686644
CX269	GGA	12	GCACAGCATAAACCCAGG	CCCCCCCATAAAAAAGAAT	385	52	MF686645
CX275	CCT	12	GACCCAACCCGTCTTATCTC	GTGCATCACCTCCAACCTC	312	56	MF686646
CX280	CTC	21	CCCATCTCCCCTTCCTTA	CTGCTTGATCTTGTGCCC	337	56	MF686647
CX282	TCC	18	GCATGTCGTTCTGTCACCG	AAGTATCCAAAAATCTCCCCC	322	58	MF686648
CX284	GTG	12	CCCTCCTTCTCTTTCCCCT	AAGCCCGTAATGCTCCAA	368	55	MF686649
CX285	GTT	15	CCCCTTCCCTCCTTCTCTT	AGCCCGTAATGCTCCAAA	373	55	MF686650
CX286	TTC	12	TATTATCATCAGCCCAAC	GAACAAGAACTAGAAGACCA	342	49	MF686651
CX287	GGC	15	TCACTAGGATAGGTAACGGA	CACTCAACACACGACAGGA	301	54	MF686652
CX290	CAG	12	TTCTTGGTATTGGCAGTG	CGGGATTTGTTGTTCTCT	314	52	MF686653
CX292	AGG	12	AGGTGTAGAGGGTTGGTG	GCCTTCCTTTGGTAATGT	362	52	MF686654
CX295	CAG	12	AAGGTTCAGGTCGGCAAG	TGGTGAGGGTGATGGTAGG	381	55	MF686655
CX296	CCA	12	AGTCCCTACCATCACCCTC	CTATTCCATCGCCCTAAAC	336	54	MF686656
CX298	CAC	12	ACCCAAGCACACCTTCTCC	CCAACCCTCCCAACCTAAT	382	56	MF686657
CX303	AGG	12	AAAACCGTCAACTTTCTGG	CAACCCCTTCTCTTTCCTAC	334	54	MF686658
CX304	TGG	12	CCTCCTTCCTCAGCATAACA	TACATCAGCCAGCTCCCAC	371	55	MF686659
CX310	CCA	12	CTTCATCTCCTGCTCTTACC	ACCTCACCTTGATTGCCA	344	54	MF686660
CX312	TGG	18	ATCACCAACACTGCTCTCG	CTCAATGCTGCTGCCTCT	399	55	MF686661
CX314	CCG	12	TGTTCCCTCACTCGTCCTTCT	CAGTCACTCGGTCAGCCCA	355	60	MF686662
CX320	GAG	18	GCACACATTCCAAACACCC	TTTCACCCCTCCAACATTC	319	55	MF686663
CX325	CTC	15	GAGCGATTAGTTACGGGA	GAGGAAGGTGTGTTTGGA	341	52	MF686664
CX327	GGT	15	GTTAGCAGTCCTCGCAGTG	GTTTTTCGTGGGTTCCATAT	364	56	MF686665
CX330	GAG	12	TCACGTCCATCTCAAAACTTAC	TCACGCTCTGGCACACACT	347	54	MF686666
CX400	GAG	21	ACCCTATCAAACTATTACGACC	ATGAACACCGAGACCACG	406	52	MF754123
CX401	CCA	18	TCACACAGCACTTTTCTTTC	GTCATCCCCCTCCTTATC	409	54	MF686667
CX402	CCG	15	GGCGGTGTTCACGCAGGAGA	GCATTGGCGAGGCTGTAGGAC	450	63	MF686668
CX409	CCG	12	CGTGAGGAAGACTCCCGTGT	ATGACCTGTAGCGTGACCCC	478	61	MF686669
CX410	CAG	12	AGCAAGGACTGGAGGAAGA	AAGGCTCGGAAAATGTGAC	446	55	MF686670
CX412	TGT	12	ACAAGAGAAGGGCTTAGAAG	GAGAGAAGAGGAGTAGGAGAAT	464	52	MF686671
CX413	GTG	21	AGGATGAGGAGTGGTGGT	GCTCTTGTGAAAAAATGGC	466	51	MF686672
CX416	TGG	12	GTAGTGTGAAGCAAGGAGGA	GGAGTTTGAGGTGAGCGA	401	51	MF686673
CX418	TCT	18	GATAACAAAGGTGGTGGA	ACGAAGCAGACAAGAAAG	414	47	MF686674
CX420	CCG	12	TGAAGGAGAACAAAGGGATG	GCGGAAGGGGAATAAAGAT	407	54	MF686675
CX424	CTG	12	CTCCTCACCCGTGTCATACTC	GCAAACCTTCGCTCTTCG	458	58	MF686676
CX425	CCT	12	GGCTGGATGGGTCCTTATAT	GCGTGTGGTTGTGGAGAGT	457	57	MF686677
CX426	GGA	12	TCACTCACCCCGTCCTTA	GACCCTTCTTCTTTGCCA	455	55	MF686678
CX427	GTG	12	GGCATTCAATCTTAAACCC	ATCTCCTCCTTCCCTCGT	421	53	MF686679
CX429	CAG	12	CAGAGGTGGATGTGGACAA	GGAGAAGGTAACTGCGGTA	433	54	MF686680
CX432	TGG	21	CGAACAACACTTGGGAAT	CAGAGGATCTTTAAGGAGGA	435	52	MF686681
CX433	TCC	12	AAGGAAAGGGAAAGACGA	TCACTGTAACCAGCGAAAC	402	55	MF686682
CX435	CTC	15	CATCATCTCCATCTCCTCTG	ATCTGCACCCCTTCTCAC	420	54	MF686683
